# Supplementary material for: Impaired Right Ventricular Calcium Cycling Is an Early Risk Factor in R14del-Phospholamban Arrhythmias
Source: J Pers Med. 2021 Jun 3;11(6):502. doi: 10.3390/jpm11060502 (PMC8226909; doi:10.3390/jpm11060502)
Supplement: Supplementary file 1 [file jpm-11-00502-s001.zip]

Archive with 1 entries (1 files):
- jpm-1233271-supplementary.pptx
